# Supplementary material for: The Colorectal Cancer Glycocode: Tumour Sialylation Is Associated with an Immune-Excluded Phenotype and Distinct Therapeutic Signatures
Source: Biology (Basel). 2026 Apr 30;15(9):705. doi: 10.3390/biology15090705 (PMC13162982; doi:10.3390/biology15090705)
Supplement: Supplementary file 1 [file biology-15-00705-s001.zip]

Archive with 1 entries (1 files):
- biology-4217529-supplementary.xlsx
