# Supplementary material for: The Colorectal Cancer Glycocode: Tumour Sialylation Is Associated with an Immune-Excluded Phenotype and Distinct Therapeutic Signatures
Source: Biology (Basel). 2026 Apr 30;15(9):705. doi: 10.3390/biology15090705 (PMC13162982; doi:10.3390/biology15090705)
Supplement: Supplementary file 1 [file biology-15-00705-s001.zip › biology-4217529-supplementary.xlsx]

## Sheet: Supplementary Materials 1
Table S1: Gene lists for generation of functional scores
Sialylome Activity score	EMT score	Stroma score	Proliferation score	MDR Efflux score	MDR Metabolic Inactivation score	MDR Apoptosis Suppression score	MDR Target Bypass Signaling score	MDR Stress Adaptation score	MDR Xenobiotic Sensing score	MDR Trafficking and Sequestration score	Immune-Inflamed score	Immune_Excluded score	Immune-Desert score	Siglec score
ST3GAL1	VIM	FAP	MKI67	ABCB1	CYP3A4	BCL2	TYMS	NFE2L2	NR1I2	RAB5A	B2M	COL1A1	MKI67	CD33
ST3GAL2	CDH2	PDGFRB	PCNA	ABCB4	CYP3A5	BCL2L1	TOP2A	KEAP1	NR1I3	RAB7A	CCL19	COL1A2	CDK1	SIGLEC7
ST3GAL3	SNAI1	COL1A1	TOP2A	ABCB5	CYP2D6	BCL2A1	TOP1	HIF1A	RXRA	RAB11A	CCL3	COL3A1	CDK2	SIGLEC9
ST3GAL4	SNAI2	COL1A2	CDK1	ABCB11	CYP2C9	MCL1	DHFR	ATF4	AHR	RAB27A	CCL4	COL4A1	CCND1	SIGLEC10
ST3GAL5	TWIST1	COL3A1	CCNB1	ABCC1	CYP2C19	XIAP	TUBB3	DDIT3	ARNT	SEC23A	CCL5	COL5A1	CCNE1
ST3GAL6	TWIST2	ACTA2	CCNB2	ABCC2	CYP2B6	BIRC2	MGMT	RELA	ESR1	SEC24A	CCR5	FN1	CCNA2
ST6GAL1	ZEB1	THY1	E2F1	ABCC3	CYP1A1	BIRC3	EGFR	STAT3	AR	SEC24B	CD2	ACTA2	MYC
ST6GAL2	ZEB2	VCAN	E2F2	ABCC4	CYP1A2	BIRC5	ERBB2		TP53	SEC24C	CD3E	FAP	E2F1
ST6GALNAC1	FN1	SPARC	E2F3	ABCC5	UGT1A1		MET			SEC24D	CD4	PDGFRB	PCNA
ST6GALNAC2	MMP2	LOX	MYC	ABCC6	UGT1A3		KRAS			SEC31A	CD8A	THY1	AURKA
ST6GALNAC3	MMP9	FN1	CDK2	ABCC10	UGT1A4		NRAS			STX5	CD8B	TGFB1	CTNNB1
ST6GALNAC4	TGFB1	MMP2	CCNE1	ABCC11	UGT1A6		BRAF			STX6	CTLA4	TGFB2	WNT1
ST6GALNAC5	TGFB2	MMP9	CCNE2	ABCC12	UGT1A9		PIK3CA			STX7	CTSW	TGFB3	WNT2
ST6GALNAC6	TGFB3		CDC20	ABCG1	UGT2B7		AKT1			VAMP2	CXCL10	TGFBR1	WNT3A
ST8SIA1	PDGFRB		CDC25C	ABCG2	UGT2B15					VAMP3	CXCL11	TGFBR2	WNT5A
ST8SIA2	COL1A1			ABCG4	GSTA1					VAMP7	CXCL13	SMAD2	AXIN2
ST8SIA3	COL3A1			ABCG5	GSTA2					VAMP8	CXCL9	SMAD3	LEF1
ST8SIA4				ABCG8	GSTP1					COPA	CXCR3	SMAD4	TCF7
ST8SIA5				ABCA2	SULT1A1					COPB1	FCGR3A	MMP2	DKK1
ST8SIA6				ABCA3	SULT1A2					COPB2	GNLY	MMP9	FZD7
				ABCA5	SULT1E1					COPG1	GZMA	MMP14	EGFR
				ABCA7	NQO1					CLTC	GZMB	TIMP1	FGFR1
				LRP1	HMOX1					LAMP1	HAVCR2	LOX	FGFR2
				MVP	GPX1					LAMP2	HLA-A	LOXL2	ERBB2
					GPX2						HLA-B	LOXL3	ERBB3
					GPX4						HLA-C	LUM	PDGFRA
					GCLC						HLA-DRA	DCN	VEGFA
					GCLM						HLA-DRB1	VCAN	KRAS
					TXNRD1						ICOS	SPARC	NRAS
											IFNG	SPP1	BRAF
											IL15	CD163	EZH2
											IL2RA	MRC1	DNMT1
											IRF1	CSF1	DNMT3A
											IRF7	CSF1R	DNMT3B
											KLRD1		HDAC1
											KLRK1	ARG1	HDAC2
											LAG3	IL10
											NCR1	CCL2	SMARCB1
											NKG7	CCL18	SUZ12
											OAS1	PECAM1	TET1
											PDCD1	CDH5	TET2
											PRF1	VEGFA	CD276
											STAT1	PDGFA	VTCN1
											STAT2	PDGFB	PVR
											TAP1	KDR	CEACAM1
											TAP2	ANGPT2	PDCD1LG2
											TIGIT	CXCL12	NOTCH1
											TNF	POSTN	NOTCH2
											VISTA	ITGAV	FGF2
												ITGB1	TGFB1
												ITGA5	VEGFC

## Sheet: Supplementary Materials 2
Table S2: Enrichment of glycosylation and ECM-related pathways validate the sialylation dichotomization threshold
S/NO	GS	SIZE	ES	NES	NOM p-val	FDR q-val
1	REACTOME_IMMUNOREGULATORY_INTERACTIONS_BETWEEN_A_LYMPHOID_AND_A_NON_LYMPHOID_CELL	79	0.65	3.09	<0.001	<0.001
2	REACTOME_EXTRACELLULAR_MATRIX_ORGANIZATION	215	0.53	2.95	<0.001	<0.001
3	REACTOME_GPCR_LIGAND_BINDING	161	0.53	2.88	<0.001	<0.001
4	REACTOME_SYNTHESIS_OF_SUBSTRATES_IN_N_GLYCAN_BIOSYTHESIS	55	0.65	2.88	<0.001	<0.001
5	REACTOME_CLASS_A_1_RHODOPSIN_LIKE_RECEPTORS	120	0.56	2.84	<0.001	<0.001
6	REACTOME_O_LINKED_GLYCOSYLATION_OF_MUCINS	38	0.66	2.68	<0.001	<0.001
7	REACTOME_BIOSYNTHESIS_OF_THE_N_GLYCAN_PRECURSOR_DOLICHOL_LIPID_LINKED_OLIGOSACCHARIDE_LLO_AND_TRANSFER_TO_A_NASCENT_PROTEIN	70	0.55	2.66	<0.001	<0.001
8	REACTOME_SIGNALING_BY_GPCR	338	0.44	2.63	<0.001	<0.001
9	REACTOME_INTERLEUKIN_10_SIGNALING	35	0.66	2.6	<0.001	<0.001
10	REACTOME_SIALIC_ACID_METABOLISM	26	0.71	2.6	<0.001	<0.001
11	REACTOME_DEGRADATION_OF_THE_EXTRACELLULAR_MATRIX	88	0.54	2.59	<0.001	<0.001
12	REACTOME_G_ALPHA_I_SIGNALLING_EVENTS	153	0.5	2.59	<0.001	<0.001
13	REACTOME_O_LINKED_GLYCOSYLATION	66	0.56	2.58	<0.001	<0.001
14	REACTOME_ELASTIC_FIBRE_FORMATION	35	0.64	2.54	<0.001	<0.001
15	REACTOME_INTEGRIN_CELL_SURFACE_INTERACTIONS	62	0.55	2.53	<0.001	<0.001
16	REACTOME_PHOSPHORYLATION_OF_CD3_AND_TCR_ZETA_CHAINS	19	0.75	2.52	<0.001	<0.001
17	REACTOME_CHEMOKINE_RECEPTORS_BIND_CHEMOKINES	39	0.63	2.51	<0.001	<0.001
18	REACTOME_G_ALPHA_S_SIGNALLING_EVENTS	62	0.55	2.51	<0.001	<0.001
19	REACTOME_COLLAGEN_FORMATION	58	0.56	2.5	<0.001	<0.001
20	REACTOME_GLYCOSAMINOGLYCAN_METABOLISM	95	0.51	2.48	<0.001	<0.001
21	REACTOME_PEPTIDE_LIGAND_BINDING_RECEPTORS	76	0.53	2.47	<0.001	<0.001
22	REACTOME_G_ALPHA_Q_SIGNALLING_EVENTS	114	0.49	2.47	<0.001	<0.001
23	REACTOME_COLLAGEN_DEGRADATION	43	0.58	2.44	<0.001	<0.001
24	REACTOME_COMPLEMENT_CASCADE	29	0.64	2.43	<0.001	<0.001
25	REACTOME_ASSEMBLY_OF_COLLAGEN_FIBRILS_AND_OTHER_MULTIMERIC_STRUCTURES	45	0.58	2.43	<0.001	<0.001
26	REACTOME_COLLAGEN_BIOSYNTHESIS_AND_MODIFYING_ENZYMES	39	0.6	2.4	<0.001	<0.001
27	REACTOME_RESPONSE_TO_ELEVATED_PLATELET_CYTOSOLIC_CA2	98	0.49	2.39	<0.001	<0.001
28	REACTOME_MOLECULES_ASSOCIATED_WITH_ELASTIC_FIBRES	29	0.63	2.36	<0.001	<0.001
29	REACTOME_KERATAN_SULFATE_BIOSYNTHESIS	22	0.66	2.33	<0.001	<0.001
30	REACTOME_PLATELET_ACTIVATION_SIGNALING_AND_AGGREGATION	196	0.43	2.33	<0.001	<0.001
31	REACTOME_INTERLEUKIN_4_AND_INTERLEUKIN_13_SIGNALING	87	0.48	2.32	<0.001	<0.001
32	REACTOME_CHONDROITIN_SULFATE_DERMATAN_SULFATE_METABOLISM	25	0.65	2.32	<0.001	<0.001
33	REACTOME_COLLAGEN_CHAIN_TRIMERIZATION	25	0.65	2.31	<0.001	<0.001
34	REACTOME_ANTIMICROBIAL_PEPTIDES	26	0.63	2.3	<0.001	<0.001
35	REACTOME_GENERATION_OF_SECOND_MESSENGER_MOLECULES	28	0.61	2.28	<0.001	<0.001
36	REACTOME_DISEASES_OF_IMMUNE_SYSTEM	28	0.61	2.28	<0.001	<0.001
37	REACTOME_NEUTROPHIL_DEGRANULATION	395	0.38	2.24	<0.001	<0.001
38	REACTOME_ECM_PROTEOGLYCANS	48	0.52	2.22	<0.001	<0.001
39	REACTOME_KERATAN_SULFATE_KERATIN_METABOLISM	29	0.59	2.21	<0.001	<0.001
40	REACTOME_DISEASES_ASSOCIATED_WITH_GLYCOSAMINOGLYCAN_METABOLISM	32	0.57	2.2	<0.001	<0.001
41	REACTOME_G_ALPHA_Z_SIGNALLING_EVENTS	30	0.57	2.18	<0.001	0.001
42	REACTOME_ACTIVATION_OF_MATRIX_METALLOPROTEINASES	17	0.67	2.15	<0.001	0.001
43	REACTOME_TNFS_BIND_THEIR_PHYSIOLOGICAL_RECEPTORS	18	0.65	2.15	<0.001	0.001
44	REACTOME_REGULATION_OF_INSULIN_SECRETION	51	0.5	2.14	<0.001	0.001
45	REACTOME_THROMBOXANE_SIGNALLING_THROUGH_TP_RECEPTOR	17	0.65	2.13	<0.001	0.001
46	REACTOME_G_PROTEIN_ACTIVATION	15	0.68	2.12	<0.001	0.001
47	REACTOME_DISEASES_OF_GLYCOSYLATION	98	0.42	2.11	<0.001	0.001
48	REACTOME_ANTI_INFLAMMATORY_RESPONSE_FAVOURING_LEISHMANIA_PARASITE_INFECTION	61	0.47	2.1	<0.001	0.001
49	REACTOME_LEISHMANIA_INFECTION	140	0.41	2.09	<0.001	0.002
50	REACTOME_SIGNAL_AMPLIFICATION	24	0.56	2.04	<0.001	0.003
51	REACTOME_IRAK4_DEFICIENCY_TLR2_4	15	0.66	2.02	<0.001	0.003
52	REACTOME_GABA_B_RECEPTOR_ACTIVATION	23	0.57	2.01	0.003	0.003
53	REACTOME_GPER1_SIGNALING	31	0.53	2	<0.001	0.004
54	REACTOME_THROMBIN_SIGNALLING_THROUGH_PROTEINASE_ACTIVATED_RECEPTORS_PARS	24	0.57	2	0.003	0.004
55	REACTOME_ADRENALINE_NORADRENALINE_INHIBITS_INSULIN_SECRETION	18	0.61	1.99	<0.001	0.004
56	REACTOME_RHO_GTPASES_ACTIVATE_NADPH_OXIDASES	23	0.56	1.98	0.003	0.004
57	REACTOME_PURINERGIC_SIGNALING_IN_LEISHMANIASIS_INFECTION	23	0.57	1.98	<0.001	0.005
58	REACTOME_ROS_AND_RNS_PRODUCTION_IN_PHAGOCYTES	28	0.53	1.96	0.003	0.005
59	REACTOME_CARGO_CONCENTRATION_IN_THE_ER	27	0.53	1.96	<0.001	0.006
60	REACTOME_CLASS_B_2_SECRETIN_FAMILY_RECEPTORS	39	0.49	1.95	<0.001	0.005
61	REACTOME_DISEASES_ASSOCIATED_WITH_O_GLYCOSYLATION_OF_PROTEINS	31	0.5	1.94	<0.001	0.006
62	REACTOME_FORMATION_OF_FIBRIN_CLOT_CLOTTING_CASCADE	18	0.58	1.93	0.003	0.006
63	REACTOME_HEMOSTASIS	426	0.32	1.93	<0.001	0.006
64	REACTOME_G_PROTEIN_BETA_GAMMA_SIGNALLING	25	0.53	1.92	<0.001	0.007
65	REACTOME_ASPARAGINE_N_LINKED_GLYCOSYLATION	268	0.34	1.91	<0.001	0.007
66	REACTOME_REGULATION_OF_INSULIN_LIKE_GROWTH_FACTOR_IGF_TRANSPORT_AND_UPTAKE_BY_INSULIN_LIKE_GROWTH_FACTOR_BINDING_PROTEINS_IGFBPS	78	0.41	1.91	<0.001	0.007
67	REACTOME_G_BETA_GAMMA_SIGNALLING_THROUGH_PI3KGAMMA	18	0.58	1.91	0.006	0.008
68	REACTOME_GABA_RECEPTOR_ACTIVATION	25	0.53	1.9	0.003	0.008
69	REACTOME_INWARDLY_RECTIFYING_K_CHANNELS	16	0.6	1.89	0.003	0.009
70	REACTOME_CARDIAC_CONDUCTION	51	0.44	1.89	<0.001	0.009
71	REACTOME_ANTIGEN_ACTIVATES_B_CELL_RECEPTOR_BCR_LEADING_TO_GENERATION_OF_SECOND_MESSENGERS	27	0.53	1.88	0.003	0.009
72	REACTOME_PRE_NOTCH_PROCESSING_IN_GOLGI	17	0.59	1.88	0.003	0.009
73	REACTOME_OPIOID_SIGNALLING	66	0.41	1.88	<0.001	0.009
74	REACTOME_ADP_SIGNALLING_THROUGH_P2Y_PURINOCEPTOR_1	19	0.56	1.87	0.003	0.009
75	REACTOME_NCAM1_INTERACTIONS	18	0.58	1.87	0.006	0.01
76	REACTOME_HIGH_LAMINAR_FLOW_SHEAR_STRESS_ACTIVATES_SIGNALING_BY_PIEZO1_AND_PECAM1_CDH5_KDR_IN_ENDOTHELIAL_CELLS	54	0.42	1.86	0.004	0.01
77	REACTOME_POTASSIUM_CHANNELS	30	0.49	1.85	0.006	0.011
78	REACTOME_INTERFERON_GAMMA_SIGNALING	81	0.38	1.84	<0.001	0.012
79	REACTOME_ADORA2B_MEDIATED_ANTI_INFLAMMATORY_CYTOKINES_PRODUCTION	30	0.49	1.84	<0.001	0.012
80	REACTOME_STIMULI_SENSING_CHANNELS	53	0.42	1.83	<0.001	0.013
81	REACTOME_DISEASES_ASSOCIATED_WITH_GLYCOSYLATION_PRECURSOR_BIOSYNTHESIS	16	0.57	1.83	0.008	0.013
82	REACTOME_ION_HOMEOSTASIS	30	0.48	1.82	0.003	0.013
83	REACTOME_MUSCLE_CONTRACTION	89	0.38	1.82	<0.001	0.013
84	REACTOME_ION_CHANNEL_TRANSPORT	105	0.37	1.82	<0.001	0.013
85	REACTOME_GLYCOSPHINGOLIPID_METABOLISM	46	0.43	1.82	0.003	0.013
86	REACTOME_OTHER_SEMAPHORIN_INTERACTIONS	16	0.56	1.8	0.008	0.014
87	REACTOME_ACTIVATION_OF_KAINATE_RECEPTORS_UPON_GLUTAMATE_BINDING	19	0.53	1.8	0.009	0.014
88	REACTOME_NON_INTEGRIN_MEMBRANE_ECM_INTERACTIONS	62	0.4	1.8	<0.001	0.014
89	REACTOME_ACYL_CHAIN_REMODELLING_OF_PE	16	0.56	1.79	0.008	0.016
90	REACTOME_PLATELET_HOMEOSTASIS	52	0.41	1.78	<0.001	0.017
91	REACTOME_HS_GAG_DEGRADATION	16	0.57	1.78	0.008	0.017
92	REACTOME_OTHER_INTERLEUKIN_SIGNALING	18	0.54	1.77	0.008	0.018
93	REACTOME_ARACHIDONATE_METABOLISM	39	0.44	1.77	0.003	0.019
94	REACTOME_PLASMA_LIPOPROTEIN_ASSEMBLY_REMODELING_AND_CLEARANCE	54	0.41	1.76	<0.001	0.019
95	REACTOME_MATURATION_OF_SARS_COV_2_SPIKE_PROTEIN	38	0.44	1.76	0.007	0.019
96	REACTOME_CASPASE_ACTIVATION_VIA_EXTRINSIC_APOPTOTIC_SIGNALLING_PATHWAY	22	0.51	1.75	0.003	0.02
97	REACTOME_GLYCOSPHINGOLIPID_BIOSYNTHESIS	17	0.55	1.75	0.012	0.02
98	REACTOME_AQUAPORIN_MEDIATED_TRANSPORT	32	0.45	1.75	0.006	0.02
99	REACTOME_CELL_SURFACE_INTERACTIONS_AT_THE_VASCULAR_WALL	103	0.35	1.75	<0.001	0.02
100	REACTOME_N_GLYCAN_ANTENNAE_ELONGATION_IN_THE_MEDIAL_TRANS_GOLGI	18	0.52	1.74	0.02	0.021
101	REACTOME_NUCLEOTIDE_CATABOLISM	24	0.49	1.73	0.011	0.023
102	REACTOME_G_PROTEIN_MEDIATED_EVENTS	40	0.42	1.73	0.007	0.022
103	REACTOME_ACYL_CHAIN_REMODELLING_OF_PC	16	0.55	1.72	0.011	0.024
104	REACTOME_CELL_EXTRACELLULAR_MATRIX_INTERACTIONS	18	0.52	1.7	0.017	0.027
105	REACTOME_DISEASES_OF_METABOLISM	190	0.32	1.7	<0.001	0.027
106	REACTOME_ROLE_OF_PHOSPHOLIPIDS_IN_PHAGOCYTOSIS	22	0.49	1.7	0.003	0.027
107	REACTOME_SIGNALING_BY_INTERLEUKINS	364	0.29	1.7	<0.001	0.027
108	REACTOME_GAP_JUNCTION_ASSEMBLY	19	0.5	1.69	0.005	0.029
109	REACTOME_FCGR3A_MEDIATED_IL10_SYNTHESIS	32	0.43	1.69	0.006	0.029
110	REACTOME_VASOPRESSIN_REGULATES_RENAL_WATER_HOMEOSTASIS_VIA_AQUAPORINS	28	0.46	1.68	0.009	0.029
111	REACTOME_GLUCAGON_LIKE_PEPTIDE_1_GLP1_REGULATES_INSULIN_SECRETION	27	0.46	1.68	0.01	0.03
112	REACTOME_THE_ROLE_OF_NEF_IN_HIV_1_REPLICATION_AND_DISEASE_PATHOGENESIS	28	0.45	1.65	0.016	0.036
113	REACTOME_DETOXIFICATION_OF_REACTIVE_OXYGEN_SPECIES	33	0.43	1.65	0.015	0.037
114	REACTOME_GAP_JUNCTION_TRAFFICKING_AND_REGULATION	31	0.43	1.65	0.01	0.037
115	REACTOME_CELLULAR_RESPONSES_TO_MECHANICAL_STIMULI	85	0.34	1.64	<0.001	0.038
116	REACTOME_INTEGRATION_OF_ENERGY_METABOLISM	74	0.35	1.63	0.004	0.04
117	REACTOME_TRANSPORT_TO_THE_GOLGI_AND_SUBSEQUENT_MODIFICATION	156	0.31	1.63	<0.001	0.04
118	REACTOME_SPHINGOLIPID_METABOLISM	83	0.35	1.62	<0.001	0.042
119	REACTOME_INTERLEUKIN_RECEPTOR_SHC_SIGNALING	22	0.47	1.62	0.026	0.041
120	REACTOME_SYNTHESIS_OF_PA	26	0.45	1.61	0.015	0.045
121	REACTOME_GLUCAGON_SIGNALING_IN_METABOLIC_REGULATION	21	0.48	1.6	0.014	0.047
122	REACTOME_TRANSLATION_OF_SARS_COV_1_STRUCTURAL_PROTEINS	29	0.43	1.6	0.003	0.047
123	REACTOME_TOLL_LIKE_RECEPTOR_CASCADES	150	0.3	1.6	<0.001	0.047
124	REACTOME_INTERLEUKIN_2_FAMILY_SIGNALING	35	0.41	1.6	0.011	0.047

## Sheet: Supplementary Materials 3
Table S3: Clinicopathological and molecular features associated with tumour sialylation status in colorectal cancer
Feature	Categories	Low Sialylation (n)	High Sialylation (n)	Total (N)	χ² Value	df	p-value	FDR q-value	Significance
Age at Diagnosis				986	0.214	1	0.644	0.703	NS
	≤50 years	69	31	100
	>50 years	591	295	886
Gender				988	2.332	1	0.127	0.169	NS
	Male	353	157	510
	Female	309	169	478
Tumour Location				967	9.891	1	0.002	0.004	Significant
	Right-sided	337	133	470
	Left-sided	309	188	497
Histology				980	40.884	1	<0.001	<0.001	Significant
	Mucinous Adenocarcinoma	69	85	154
	Non-mucinous Adenocarcinoma	588	238	826
Pathological Tumour Stage (pT)				988	0.162	1	0.688	0.703	NS
	pT1-2	131	61	192
	pT3-4	531	265	796
pT Stage (detailed)				988	7.091	3	0.069	0.107	NS
	pT1	15	16	31
	pT2	116	45	161
	pT3	459	225	684
	pT4	72	40	112
Pathological Nodal Stage (pN)				987	1.39	1	0.238	0.283	NS
	N0	383	176	559
	N1-2	278	150	428
Pathological Metastasis Stage (pM)				796	0.067	1	0.796	0.796	NS
	M0	457	226	683
	M1	77	36	113
Overall Stage				987	5.893	1	0.015	0.025	Significant
	Early (I-II)	257	101	358
	Late (III-IV)	404	225	629
TP53 Mutation Status				877	5.246	1	0.022	0.033	Significant
	Mutation-negative	264	147	411
	Mutation-positive	333	133	466
BRAF Mutation Status				877	8.132	1	0.004	0.008	Significant
	Mutation-negative	502	213	715
	Mutation-positive	95	67	162
MSI Status				836	6.786	1	0.009	0.016	Significant
	MSI	72	56	128
	MSS	482	226	708
Molecular Subtypes				770	7.167	2	0.028	0.04	Significant
	Epithelial/CIN	331	141	472
	Hypermutated/MSI	81	56	137
	Mesenchymal/EMT	101	60	161
Aneuploidy Score				910	17.34	1	<0.001	<0.001	Significant
	Low Aneuploidy	269	168	437
	High Aneuploidy	352	121	473
Fraction Genome Altered (FGA)				907	12.929	1	<0.001	<0.001	Significant
	Low FGA	285	168	453
	High FGA	336	118	454
Mutation Count				877	0.31	1	0.578	0.658	NS
	Low Mutation Count	295	144	439
	High Mutation Count	302	136	438
*NS= not significant

## Sheet: Supplementary Materials 4
Table S4: Hallmark pathways significantly enriched in the sialylation-high subset of colorectal cancer
S/NO	GS	SIZE	ES	NES	NOM p-val	FDR q-val
1	HALLMARK_EPITHELIAL_MESENCHYMAL_TRANSITION	178	0.55	2.98	<0.001	<0.001
2	HALLMARK_INFLAMMATORY_RESPONSE	169	0.57	2.96	<0.001	<0.001
3	HALLMARK_COMPLEMENT	163	0.52	2.78	<0.001	<0.001
4	HALLMARK_COAGULATION	101	0.54	2.67	<0.001	<0.001
5	HALLMARK_ALLOGRAFT_REJECTION	170	0.49	2.62	<0.001	<0.001
6	HALLMARK_TNFA_SIGNALING_VIA_NFKB	185	0.48	2.61	<0.001	<0.001
7	HALLMARK_IL6_JAK_STAT3_SIGNALING	78	0.56	2.58	<0.001	<0.001
8	HALLMARK_INTERFERON_GAMMA_RESPONSE	188	0.45	2.44	<0.001	<0.001
9	HALLMARK_MYOGENESIS	138	0.46	2.39	<0.001	<0.001
10	HALLMARK_KRAS_SIGNALING_UP	164	0.43	2.3	<0.001	<0.001
11	HALLMARK_HYPOXIA	168	0.4	2.19	<0.001	<0.001
12	HALLMARK_IL2_STAT5_SIGNALING	176	0.41	2.19	<0.001	<0.001
13	HALLMARK_APICAL_JUNCTION	149	0.33	1.73	<0.001	0.004
14	HALLMARK_XENOBIOTIC_METABOLISM	154	0.31	1.61	<0.001	0.01
15	HALLMARK_ANGIOGENESIS	31	0.4	1.55	0.016	0.017
16	HALLMARK_HEME_METABOLISM	154	0.29	1.5	<0.001	0.025
17	HALLMARK_ESTROGEN_RESPONSE_LATE	170	0.28	1.49	0.006	0.024
18	HALLMARK_APOPTOSIS	147	0.28	1.45	<0.001	0.029
19	HALLMARK_ESTROGEN_RESPONSE_EARLY	168	0.26	1.36	<0.001	0.063
20	HALLMARK_UV_RESPONSE_DN	128	0.26	1.32	0.012	0.084
21	HALLMARK_P53_PATHWAY	181	0.24	1.31	0.03	0.085

## Sheet: Supplementary Materials 5
Table S5: Top 100 ontology terms enriched in the sialylation-high CRC subset
S/NO	Ontology Terms	Adjusted P value	Odd ratio	Combined Score
1	Immune System	7.335e-66	4.1	644.73
2	Extracellular Matrix Organization	3.897e-45	9.34	1016.97
3	Cytokine Signaling in Immune System	6.143e-40	4.8	463.38
4	Signaling by Interleukins	6.826e-35	5.92	501.16
5	Signal Transduction	1.19e-32	2.69	213.58
6	Innate Immune System	2.14e-31	3.51	267.67
7	Platelet Activation, Signaling and Aggregation	8.278e-26	6.76	427.24
8	Hemostasis	3.553e-24	3.8	224.81
9	Interleukin-4 and Interleukin-13 Signaling	3.553e-24	12.08	714.6
10	Neutrophil Degranulation	1.726e-19	4.08	196.77
11	Integrin Cell Surface Interactions	1.924e-19	12.67	608.75
12	Degradation of the Extracellular Matrix	4.354e-18	8.02	359.84
13	Adaptive Immune System	2.424e-16	2.92	118.84
14	Signaling by Receptor Tyrosine Kinases	5.431e-16	3.49	139.22
15	ECM Proteoglycans	8.548e-16	11.59	455.83
16	Response to Elevated Platelet Cytosolic Ca2+	1.751e-15	7.41	285.92
17	Platelet Degranulation	3.252e-15	7.51	284.58
18	Elastic Fibre Formation	1.604e-14	18.03	653.07
19	Assembly of Collagen Fibrils and Other Multimeric Structures	2.574e-14	12.84	458.31
20	Interleukin-10 Signaling	4.535e-14	16.58	581.79
21	Collagen Degradation	8.527e-14	11.87	408.46
22	Collagen Formation	9.354e-14	8.96	307.12
23	Disease	1.155e-13	2.05	69.66
24	Metabolism	5.224e-13	2.01	65.09
25	Toll-like Receptor Cascades	1.798e-12	5.39	168.06
26	Signaling by GPCR	1.96e-11	2.68	77.13
27	Syndecan Interactions	2.788e-10	21.12	550.32
28	Molecules Associated With Elastic Fibres	2.788e-10	14.97	389.47
29	Interferon Gamma Signaling	4.328e-10	6.68	170.66
30	GPCR Downstream Signalling	5.083e-10	2.64	67.03
31	Non-integrin membrane-ECM Interactions	1.26e-09	9.35	228.27
32	Toll Like Receptor 4 (TLR4) Cascade	1.383e-09	5.04	122.45
33	Generation of Second Messenger Molecules	1.572e-09	12.57	303.28
34	Collagen Biosynthesis and Modifying Enzymes	1.651e-09	8.38	201.59
35	Regulation of IGF Transport and Uptake by Insulin-like Growth Factor Binding Proteins (IGFBPs)	2.192e-09	5.51	130.76
36	Interferon Alpha Beta Signaling	4.421e-09	7.26	167.06
37	Signaling by PDGF	7.068e-09	8.85	199.2
38	GPCR Ligand Binding	9.362e-09	2.79	62.02
39	Chemokine Receptors Bind Chemokines	4.325e-08	8.35	172.38
40	Interferon Signaling	4.862e-08	3.32	67.97
41	Collagen Chain Trimerization	4.862e-08	10.15	207.78
42	Cell Recruitment (Pro-Inflammatory Response)	5.92e-08	15.66	316.79
43	Purinergic Signaling in Leishmaniasis Infection	5.92e-08	15.66	316.79
44	Metabolism of Carbohydrates	1.276e-07	3.18	61.91
45	G Alpha (I) Signalling Events	1.566e-07	3.05	58.67
46	Diseases Associated With the TLR Signaling Cascade	1.614e-07	11.57	221.51
47	Diseases of Immune System	1.614e-07	11.57	221.51
48	Signaling by TGFB Family Members	1.628e-07	4.16	79.57
49	TCR Signaling	1.685e-07	5.04	96.02
50	Antigen processing-Cross Presentation	1.96e-07	5.51	104.13
51	Class A 1 (Rhodopsin-like Receptors)	2.182e-07	2.95	55.42
52	MyD88 MAL(TIRAP) Cascade Initiated on Plasma Membrane	2.22e-07	4.93	92.18
53	Toll Like Receptor TLR6 TLR2 Cascade	2.22e-07	4.93	92.18
54	Post-translational Protein Phosphorylation	2.693e-07	5.1	94.29
55	Toll Like Receptor 2 (TLR2) Cascade	3.521e-07	4.77	86.79
56	Toll Like Receptor TLR1 TLR2 Cascade	3.521e-07	4.77	86.79
57	PI3K AKT Signaling in Cancer	4.36e-07	4.92	88.42
58	FOXO-mediated Transcription	4.411e-07	6.68	119.68
59	Diseases of Metabolism	7.746e-07	3.13	54.34
60	Leishmania Infection	1.17e-06	3.19	53.97
61	Parasitic Infection Pathways	1.17e-06	3.19	53.97
62	Crosslinking of Collagen Fibrils	1.323e-06	19.52	327.12
63	GPVI-mediated Activation Cascade	1.346e-06	10.21	170.73
64	Signaling by VEGF	1.373e-06	4.75	79.29
65	Phosphorylation of CD3 and TCR Zeta Chains	1.405e-06	11.94	198.94
66	PD-1 Signaling	2.088e-06	11.32	183.8
67	MyD88 Deficiency (TLR2 4)	2.225e-06	17.56	283.9
68	Cellular Responses to Mechanical Stimuli	2.383e-06	5.05	81.06
69	Response of Endothelial Cells to Shear Stress	2.383e-06	5.05	81.06
70	G Alpha (Q) Signalling Events	2.522e-06	3.26	52.17
71	IRAK4 Deficiency (TLR2 4)	3.651e-06	15.97	249.25
72	Immunoregulatory Interactions Between a Lymphoid and a non-Lymphoid Cell	3.71e-06	3.19	49.75
73	Diseases of Signal Transduction by Growth Factor Receptors and Second Messengers	3.71e-06	2.43	37.82
74	Costimulation by the CD28 Family	3.861e-06	5.47	84.84
75	Translocation of ZAP-70 to Immunological Synapse	4.231e-06	12.21	188.07
76	Cellular Responses to Stimuli	4.391e-06	1.97	30.25
77	Glycosaminoglycan Metabolism	4.739e-06	4.12	62.96
78	Negative Regulation of the PI3K AKT Network	5.473e-06	4.26	64.35
79	Regulation of TLR by Endogenous Ligand	8.888e-06	13.51	197.42
80	Constitutive Signaling by Aberrant PI3K in Cancer	9.203e-06	5.05	73.61
81	Extra-nuclear Estrogen Signaling	1.1e-05	5.32	76.44
82	Signaling by TGF-beta Receptor Complex	1.195e-05	4.65	66.39
83	Trafficking and Processing of Endosomal TLR	1.688e-05	22.72	316.43
84	Interleukin-2 Family Signaling	1.694e-05	7.33	101.98
85	MET Activates PTK2 Signaling	1.764e-05	9.76	135.27
86	Toll Like Receptor 7 8 (TLR7 8) Cascade	1.884e-05	4.24	58.42
87	Cell Surface Interactions at the Vascular Wall	2.528e-05	2.92	39.31
88	MyD88-independent TLR4 Cascade	2.814e-05	4.1	54.7
89	TRIF (TICAM1)-mediated TLR4 Signaling	2.814e-05	4.1	54.7
90	PI5P, PP2A and IER3 Regulate PI3K AKT Signaling	3.205e-05	4.05	53.53
91	G-protein Beta Gamma Signalling	3.234e-05	8.87	116.97
92	MyD88 Dependent Cascade Initiated on Endosome	4.278e-05	4.15	53.56
93	Activation of Matrix Metalloproteinases	4.295e-05	8.49	109.2
94	Signal Amplification	4.295e-05	8.49	109.2
95	Diseases of Glycosylation	4.427e-05	3.49	44.73
96	Diseases Associated With Glycosaminoglycan Metabolism	5.048e-05	7.16	90.84
97	Interleukin Receptor SHC Signaling	5.459e-05	9.75	122.84
98	Toll Like Receptor 3 (TLR3) Cascade	6.144e-05	4.01	50.02
99	Peptide Ligand-Binding Receptors	7.657e-05	2.98	36.42
100	High Laminar Flow Shear Stress Activates Signaling by PIEZO1 and PECAM1 CDH5 KDR in Endothelial Cell	8.421e-05	4.98	60.42

## Sheet: Supplementary Materials 6
Table S6: Hallmark pathways significantly enriched in the sialylation-low subset of colorectal cancer
S/NO	GS	SIZE	ES	NES	NOM p-val	FDR q-val
1	HALLMARK_MYC_TARGETS_V1	191	-0.71	-3.26	<0.001	<0.001
2	HALLMARK_E2F_TARGETS	194	-0.7	-3.2	<0.001	<0.001
3	HALLMARK_G2M_CHECKPOINT	183	-0.7	-3.16	<0.001	<0.001
4	HALLMARK_MYC_TARGETS_V2	57	-0.72	-2.69	<0.001	<0.001
5	HALLMARK_SPERMATOGENESIS	67	-0.54	-2.11	<0.001	<0.001
6	HALLMARK_MTORC1_SIGNALING	193	-0.44	-2.02	<0.001	<0.001
7	HALLMARK_MITOTIC_SPINDLE	194	-0.42	-1.95	<0.001	<0.001
8	HALLMARK_DNA_REPAIR	138	-0.4	-1.79	<0.001	0.001
9	HALLMARK_UNFOLDED_PROTEIN_RESPONSE	103	-0.42	-1.78	<0.001	0.001

## Sheet: Supplementary Materials 7
Table S7: Top 100 ontology terms enriched in the sialylation-low CRC subset
S/NO	Ontology Terms	Adjusted P value	Odd ratio	Combined Score
1	Cell Cycle	1.251e-94	12.73	2844.31
2	Cell Cycle, Mitotic	6.738e-86	13.66	2769.56
3	S Phase	6.279e-50	23.28	2781.23
4	Cell Cycle Checkpoints	1.582e-47	13.56	1540.9
5	Mitotic G1 Phase and G1 S Transition	5.053e-43	21.39	2203.59
6	G1 S Transition	1.544e-41	23.65	2352.05
7	M Phase	9.461e-40	9.08	864.16
8	Metabolism of RNA	9.079e-38	5.76	521.1
9	Synthesis of DNA	9.46e-38	23.9	2158.1
10	DNA Replication	6.777e-35	16.85	1408.84
11	G2 M Checkpoints	4.615e-31	15.7	1173.19
12	Gene Expression (Transcription)	2.898e-29	3.56	251.08
13	Mitotic Prometaphase	4.397e-29	10.85	758.72
14	Mitotic Metaphase and Anaphase	4.397e-29	10.16	710.55
15	Mitotic Anaphase	3.276e-28	9.96	675.29
16	DNA Strand Elongation	7.678e-28	93.46	6254.31
17	RNA Polymerase II Transcription	6.773e-26	3.57	222.38
18	Cellular Responses to Stress	1.548e-25	4.47	274.67
19	Cellular Responses to Stimuli	3.584e-24	4.1	239.24
20	Mitotic G2-G2 M Phases	5.96e-24	9.91	571.92
21	DNA Repair	2.336e-23	6.93	390.16
22	Transcriptional Regulation by TP53	2.667e-23	6.33	355.43
23	Disease	4.121e-23	2.88	160.53
24	Separation of Sister Chromatids	5.774e-23	9.92	548.21
25	G2 M Transition	2.852e-22	9.42	505.56
26	HIV Infection	3.185e-21	7.9	404.48
27	DNA Replication Pre-Initiation	2.512e-19	11.7	547.25
28	Generic Transcription Pathway	3.623e-19	3.19	147.96
29	Activation of ATR in Response to Replication Stress	5.152e-19	36.4	1674.37
30	Activation of the Pre-Replicative Complex	8.965e-19	41.93	1904.07
31	Processing of Capped Intron-Containing Pre-mRNA	9.252e-19	6.31	286.27
32	Cyclin A Cdk2-associated Events at S Phase Entry	1.014e-18	16.55	748.15
33	DNA Double-Strand Break Repair	1.014e-18	9.43	426.36
34	Orc1 Removal From Chromatin	4.279e-18	20.41	892.38
35	Switching of Origins to a Post-Replicative State	4.279e-18	15.3	668.38
36	Homology Directed Repair	6.357e-18	10.69	462.46
37	Cyclin E Associated Events During G1 S Transition	6.788e-18	16.22	700.27
38	Signaling by Rho GTPases, Miro GTPases and RHOBTB3	8.075e-18	3.89	167.13
39	Metabolism of Proteins	1.289e-17	2.58	109.64
40	Resolution of Sister Chromatid Cohesion	1.594e-17	10.24	432.41
41	Signaling by Rho GTPases	3.078e-17	3.86	160.42
42	APC C-mediated Degradation of Cell Cycle Proteins	1.906e-16	14.63	580.61
43	Regulation of Mitotic Cell Cycle	1.906e-16	14.63	580.61
44	Regulation of mRNA Stability by Proteins That Bind AU-rich Elements	2.641e-16	14.35	564.41
45	Lagging Strand Synthesis	1.169e-15	71.55	2706.84
46	Mitotic Spindle Checkpoint	3.714e-15	10.02	367.38
47	Amplification of Signal From Unattached Kinetochores via a MAD2 Inhibitory Signal	4.888e-15	11.27	409.53
48	Amplification of Signal From the Kinetochores	4.888e-15	11.27	409.53
49	Metabolism	6.871e-15	2.37	85.42
50	HDR Through Homologous Recombination (HRR) or Single Strand Annealing (SSA)	1.135e-14	9.46	335.3
51	Host Interactions of HIV Factors	1.146e-14	8.92	315.88
52	SCF(Skp2)-mediated Degradation of P27 P21	1.15e-14	18.92	669.77
53	HIV Life Cycle	1.218e-14	7.64	269.99
54	Infectious Disease	1.218e-14	2.75	97.06
55	Nucleotide Excision Repair	1.506e-14	9.87	346.27
56	Extension of Telomeres	1.651e-14	18.33	640.82
57	Signal Transduction	2.325e-14	2.23	77.29
58	Regulation of TP53 Activity Through Phosphorylation	2.648e-14	10.96	377.71
59	Global Genome Nucleotide Excision Repair (GG-NER)	3.231e-14	11.7	400.48
60	Telomere C-strand (Lagging Strand) Synthesis	3.456e-14	27.33	933.41
61	Transcription-Coupled Nucleotide Excision Repair (TC-NER)	3.567e-14	12.62	430.52
62	Regulation of APC C Activators Between G1 S and Early Anaphase	3.59e-14	13.83	471.26
63	G1 S-Specific Transcription	4.148e-14	32.89	1115.93
64	Dual Incision in GG-NER	5.848e-14	21.8	731.88
65	Gap-filling DNA Repair Synthesis and Ligation in TC-NER	6.253e-14	14.71	492.71
66	mRNA Splicing - Major Pathway	6.435e-14	6.28	210
67	Viral Infection Pathways	6.784e-14	2.92	97.35
68	Leading Strand Synthesis	2.469e-13	111.92	3587.2
69	Polymerase Switching	2.469e-13	111.92	3587.2
70	mRNA Splicing	3.036e-13	5.89	187.63
71	G0 and Early G1	3.11e-13	33.01	1049.47
72	HDR Through Homologous Recombination (HRR)	5.739e-13	12.61	392.93
73	EML4 and NUDC in Mitotic Spindle Formation	6.52e-13	8.54	264.82
74	RHO GTPase Effectors	8.822e-13	4.88	149.81
75	RHO GTPases Activate Formins	8.929e-13	7.51	230.31
76	Dual Incision in TC-NER	1.072e-12	13.32	406.1
77	Unwinding of DNA	1.301e-12	152.39	4614.18
78	Activation of APC C and APC C Cdc20 Mediated Degradation of Mitotic Proteins	1.441e-12	13.02	392.87
79	Resolution of AP Sites via the Multiple-Nucleotide Patch Replacement Pathway	2.365e-12	33.16	983.31
80	Homologous DNA Pairing and Strand Exchange	2.38e-12	18.21	539.67
81	Aerobic Respiration and Respiratory Electron Transport	2.863e-12	5.05	148.63
82	Diseases of DNA Repair	3.293e-12	15.38	450.54
83	Regulation of TP53 Activity	4.212e-12	6.61	191.85
84	PCNA-Dependent Long Patch Base Excision Repair	4.345e-12	40.75	1181.2
85	Resolution of Abasic Sites (AP Sites)	4.684e-12	20.01	578.36
86	G2 M DNA Damage Checkpoint	4.806e-12	10.83	312.69
87	APC Cdc20 Mediated Degradation of Cell Cycle Proteins Prior to Satisfation of the Checkpoint	6.595e-12	12.89	367.9
88	Chromosome Maintenance	8.199e-12	7.84	221.69
89	KEAP1-NFE2L2 Pathway	8.199e-12	7.84	221.69
90	Presynaptic Phase of Homologous DNA Pairing and Strand Exchange	1.083e-11	18.41	515.54
91	APC C Cdc20 Mediated Degradation of Mitotic Proteins	1.171e-11	12.32	343.89
92	G1 S DNA Damage Checkpoints	1.202e-11	13.76	383.62
93	Assembly of the Pre-Replicative Complex	1.417e-11	8.62	238.7
94	Late Phase of HIV Life Cycle	1.488e-11	6.79	187.69
95	Defective Homologous Recombination Repair (HRR) Due to BRCA2 Loss of Function	1.554e-11	17.7	488.16
96	Diseases of DNA Double-Strand Break Repair	1.554e-11	17.7	488.16
97	Telomere Maintenance	1.695e-11	9.14	251.2
98	Transport of Mature Transcript to Cytoplasm	1.955e-11	9.8	267.8
99	TP53 Regulates Transcription of Cell Cycle Genes	2.012e-11	14.89	406.33
100	Impaired BRCA2 Binding to RAD51	2.012e-11	20.43	557.24

## Sheet: Supplementary Materials 8
Table S8: Enriched Ontology Terms for CD22/CD33-associated gene sets in the sialylation-high subset
S/NO	Ontology Terms	Adjusted P value	Odd ratio	Combined Score
1	Neutrophil Degranulation	4.747e-17	9.64	424.26
2	Immune System	1.228e-15	4.5	178.41
3	Innate Immune System	1.228e-15	5.74	227.55
4	Metallothioneins Bind Metals	3.552e-08	135.09	2996.53
5	Response to Metal Ions	1.806e-07	84.42	1716.45
6	Extracellular Matrix Organization	1.119e-05	6.16	98.64
7	Adaptive Immune System	0.0002851	3.31	41.75
8	Immunoregulatory Interactions Between a Lymphoid and a non-Lymphoid Cell	0.0004981	5.95	71.03
9	Platelet Degranulation	0.001208	7.55	80.68
10	MyD88 Deficiency (TLR2 4)	0.001208	29.67	316.71
11	Antimicrobial Peptides	0.001208	8.97	94.71
12	Antigen processing-Cross Presentation	0.001208	8.87	93.04
13	IRAK4 Deficiency (TLR2 4)	0.001208	27.81	290.89
14	Platelet Activation, Signaling and Aggregation	0.001208	5.01	52.33
15	Response to Elevated Platelet Cytosolic Ca2+	0.001208	7.24	75.43
16	Toll-like Receptor Cascades	0.001208	6.2	64.2
17	Regulation of TLR by Endogenous Ligand	0.001534	24.72	248.71
18	Signaling by Interleukins	0.002397	3.69	35.24
19	MyD88 MAL(TIRAP) Cascade Initiated on Plasma Membrane	0.002582	7.3	68.15
20	Toll Like Receptor TLR6 TLR2 Cascade	0.002582	7.3	68.15
21	Cytokine Signaling in Immune System	0.002582	2.94	27.38
22	Toll Like Receptor 2 (TLR2) Cascade	0.002757	7.1	65.14
23	Toll Like Receptor TLR1 TLR2 Cascade	0.002757	7.1	65.14
24	Diseases Associated With the TLR Signaling Cascade	0.00681	14.34	117.41
25	Diseases of Immune System	0.00681	14.34	117.41
26	Toll Like Receptor 4 (TLR4) Cascade	0.009217	5.58	43.42
27	Parasitic Infection Pathways	0.009217	4.32	33.54
28	Leishmania Infection	0.009217	4.32	33.54
29	Metabolism of Angiotensinogen to Angiotensins	0.009667	23.71	182.24
30	Interleukin-4 and Interleukin-13 Signaling	0.01148	6.34	47.43
31	Regulation of Insulin Secretion	0.01437	7.64	55.2
32	Hemostasis	0.01457	2.67	19.15
33	Regulation of IGF Transport and Uptake by Insulin-like Growth Factor Binding Proteins (IGFBPs)	0.0178	5.69	39.54
34	Metal Sequestration by Antimicrobial Proteins	0.02167	55.04	369.89
35	Post-translational Modification Synthesis of GPI-anchored Proteins	0.02656	6.33	40.74
36	Cellular Responses to Mechanical Stimuli	0.02656	6.33	40.74
37	Response of Endothelial Cells to Shear Stress	0.02656	6.33	40.74
38	Degradation of the Extracellular Matrix	0.0282	5.01	31.67
39	Cell Recruitment (Pro-Inflammatory Response)	0.0282	13.82	87.01
40	Purinergic Signaling in Leishmaniasis Infection	0.0282	13.82	87.01
41	Diseases of Glycosylation	0.02955	4.79	29.29
42	Cross-presentation of Particulate Exogenous Antigens (Phagosomes)	0.02955	36.69	224.11
43	Defective CHST14 Causes EDS, Musculocontractural Type	0.02955	36.69	224.11
44	Defective CHST3 Causes SEDCJD	0.02955	36.69	224.11
45	Defective CHSY1 Causes TPBS	0.02955	36.69	224.11
46	HDL Assembly	0.02955	36.69	224.11
47	CD163 Mediating an Anti-Inflammatory Response	0.03631	31.45	184.37
48	Diseases of Metabolism	0.03631	3.51	20.47
49	Post-translational Protein Phosphorylation	0.03631	5.46	31.77
50	Toll Like Receptor 7 8 (TLR7 8) Cascade	0.03631	5.46	31.77
51	Integration of Energy Metabolism	0.03641	5.41	31.24
52	Cellular Responses to Stimuli	0.03641	2.24	12.96
53	Glucagon Signaling in Metabolic Regulation	0.03761	11.05	63.14
54	Anti-inflammatory Response Favouring Leishmania Parasite Infection	0.03761	4.38	24.92
55	Leishmania Parasite Growth and Survival	0.03761	4.38	24.92
56	Uptake of Dietary Cobalamins Into Enterocytes	0.03854	27.51	155.34
57	High Laminar Flow Shear Stress Activates Signaling by PIEZO1 and PECAM1 CDH5 KDR in Endothelial Cell	0.0388	6.83	38.39
58	Diseases Associated With O-glycosylation of Proteins	0.04226	6.62	36.56
59	Dermatan Sulfate Biosynthesis	0.0437	24.46	133.31
60	Free Fatty Acids Regulate Insulin Secretion	0.0437	24.46	133.31
61	Defective B3GALTL Causes PpS	0.04957	9.47	50.29
62	CREB1 Phosphorylation Through the Activation of Adenylate Cyclase	0.04965	22.01	116.09
63	Reversible Hydration of Carbon Dioxide	0.04965	22.01	116.09

## Sheet: Supplementary Materials 9
Table S9: Lack of Enrichment of Ontology Terms for CD22/CD33-associated gene sets in the sialylation-low subset
S/NO	Ontology Terms	Adjusted P value	Odd ratio	Combined Score
1	rRNA Modification in the Nucleus and Cytosol	0.08635	24.87	198.93
2	rRNA Processing in the Nucleus and Cytosol	0.1113	10.39	73.29
3	rRNA Processing	0.1414	8.68	55.62
4	RMTs Methylate Histone Arginines	0.2131	21.11	112.81
5	Cell Cycle, Mitotic	0.2131	5.01	26.72
6	Metabolism of RNA	0.2131	4.12	21.49
7	Synthesis of PIPs at the Plasma Membrane	0.2131	19.04	98.04
8	M Phase	0.2526	5.46	26.22
9	Phospholipid Metabolism	0.2526	7.12	32.46
10	Synthesis of PIPs at the ER Membrane	0.2526	118.77	538.86
11	Cell Cycle	0.2526	3.95	17.35
12	PI Metabolism	0.2526	11.82	50.4
13	Eukaryotic Translation Termination	0.2526	10.09	40.09
14	Folding of Actin by CCT TriC	0.2526	52.77	203.13
15	Synthesis of PIPs at the Late Endosome Membrane	0.2526	47.49	178.33
16	Regulation of Endogenous Retroelements	0.2526	8.88	33.21
17	Epigenetic Regulation of Gene Expression	0.2526	5.12	18.99
18	Mitotic Telophase Cytokinesis	0.2526	39.57	142.07
19	POU5F1 (OCT4), SOX2, NANOG Activate Genes Related to Proliferation	0.2526	39.57	142.07
20	Synthesis of PE	0.2526	39.57	142.07
21	Metabolism of Proteins	0.2526	2.3	8.13
22	Methylation	0.2526	36.53	128.46
23	NRIF Signals Cell Death From the Nucleus	0.2526	31.65	107.16
24	SUMOylation of DNA Methylation Proteins	0.2526	31.65	107.16
25	Synthesis of PIPs at the Early Endosome Membrane	0.2526	31.65	107.16
26	Transcription of E2F Targets Under Neg Control by P107 (RBL1) and P130 (RBL2) in Complex With HDAC1	0.2526	31.65	107.16
27	Mitochondrial Unfolded Protein Response (UPRmt)	0.2526	27.93	91.31
28	RNA Polymerase III Chain Elongation	0.2526	27.93	91.31
29	tRNA Processing	0.2526	6.71	21.72
30	Transcription of E2F Targets Under Negative Control by DREAM Complex	0.2526	26.37	84.84
31	Influenza Viral RNA Transcription and Replication	0.2526	6.57	21.03
32	Cellular Response to Starvation	0.2526	6.07	18.58
33	BBSome-mediated Cargo-Targeting to Cilium	0.2526	21.57	65.37
34	RNA Polymerase III Transcription Termination	0.2526	21.57	65.37
35	Influenza Infection	0.2526	5.78	17.19
36	SUMO E3 Ligases SUMOylate Target Proteins	0.2526	5.75	17.02
37	Formation of Tubulin Folding Intermediates by CCT TriC	0.2526	19.77	58.31
38	SUMOylation	0.2526	5.55	16.09
39	Gene Expression (Transcription)	0.2526	2.22	6.44
40	G0 and Early G1	0.2526	18.25	52.45
41	Prefoldin Mediated Transfer of Substrate to CCT TriC	0.2526	18.25	52.45
42	Cholesterol Biosynthesis	0.2526	18.25	52.45
43	RNA Polymerase III Transcription Initiation From Type 2 Promoter	0.2526	18.25	52.45
44	Synthesis of PC	0.2526	17.57	49.88
45	RNA Polymerase III Transcription Initiation From Type 1 Promoter	0.2526	17.57	49.88
46	RNA Polymerase III Transcription Initiation From Type 3 Promoter	0.2526	17.57	49.88
47	G1 S-Specific Transcription	0.2526	16.95	47.52
48	EGR2 and SOX10-mediated Initiation of Schwann Cell Myelination	0.2526	16.95	47.52
49	EPHA-mediated Growth Cone Collapse	0.2526	16.95	47.52
50	Major Pathway of rRNA Processing in the Nucleolus and Cytosol	0.2526	5.16	14.31
51	Cooperation of Prefoldin and TriC CCT in Actin and Tubulin Folding	0.2526	15.3	41.46
52	Defective TPR May Confer Susceptibility Towards Thyroid Papillary Carcinoma (TPC)	0.2526	15.3	41.46
53	Transcriptional Regulation of Pluripotent Stem Cells	0.2526	15.3	41.46
54	Regulation of Glucokinase by Glucokinase Regulatory Protein	0.2526	15.3	41.46
55	RNA Polymerase I Transcription Termination	0.2526	14.83	39.72
56	DNA Methylation	0.2526	14.83	39.72
57	Mitotic Prometaphase	0.2526	4.79	12.71
58	Intra-Golgi and Retrograde Golgi-to-ER Traffic	0.2526	4.77	12.61
59	SUMOylation of SUMOylation Proteins	0.2526	13.95	36.59
60	Nuclear Import of Rev Protein	0.2526	13.95	36.59
61	Transport of the SLBP Independent Mature mRNA	0.2526	13.95	36.59
62	Rev-mediated Nuclear Export of HIV RNA	0.2526	13.55	35.17
63	SMAD2 SMAD3 SMAD4 Heterotrimer Regulates Transcription	0.2526	13.55	35.17
64	Nuclear Pore Complex (NPC) Disassembly	0.2526	13.55	35.17
65	RNA Polymerase III Transcription Initiation	0.2526	13.55	35.17
66	Transport of the SLBP Dependant Mature mRNA	0.2526	13.55	35.17
67	Gene and Protein Expression by JAK-STAT Signaling After Interleukin-12 Stimulation	0.2526	13.18	33.85
68	RUNX1 Interacts With Co-Factors Whose Precise Effect on RUNX1 Targets Is Not Known	0.2526	13.18	33.85
69	Transport of Ribonucleoproteins Into the Host Nucleus	0.2526	13.18	33.85
70	NEP NS2 Interacts With the Cellular Export Machinery	0.2526	12.82	32.6
71	Interactions of Rev With Host Cellular Proteins	0.2526	12.82	32.6
72	Cooperation of PDCL (PhLP1) and TRiC CCT in G-protein Beta Folding	0.2526	12.82	32.6
73	Metabolism of Lipids	0.2526	2.61	6.63
74	Export of Viral Ribonucleoproteins From Nucleus	0.2526	12.48	31.43
75	NGF-stimulated Transcription	0.2526	12.48	31.43
76	SUMOylation of Ubiquitinylation Proteins	0.2526	12.48	31.43
77	Association of TriC CCT With Target Proteins During Biosynthesis	0.2526	12.48	31.43
78	Vpr-mediated Nuclear Import of PICs	0.2526	12.16	30.33
79	PRC2 Methylates Histones and DNA	0.2526	11.86	29.29
80	RNA Polymerase III Abortive And Retractive Initiation	0.2526	11.86	29.29
81	RNA Polymerase III Transcription	0.2526	11.86	29.29
82	Defective Pyroptosis	0.2526	11.86	29.29
83	NS1 Mediated Effects on Host Pathways	0.2526	11.57	28.31
84	RHOF GTPase Cycle	0.2526	11.57	28.31
85	Transport of Mature mRNA Derived From an Intronless Transcript	0.2526	11.57	28.31
86	Cellular Responses to Stress	0.2526	2.51	6.11
87	tRNA Modification in the Nucleus and Cytosol	0.2526	11.29	27.38
88	Interactions of Vpr With Host Cellular Proteins	0.2526	11.29	27.38
89	Transport of Mature mRNAs Derived From Intronless Transcripts	0.2526	11.29	27.38
90	Neddylation	0.2526	4.15	9.98
91	Intra-Golgi Traffic	0.2526	11.03	26.5
92	Chromatin Modifying Enzymes	0.2526	4.08	9.69
93	Chromatin Organization	0.2526	4.08	9.69
94	SUMOylation of DNA Replication Proteins	0.2526	10.54	24.87
95	Interleukin-12 Signaling	0.2526	10.54	24.87
96	SUMOylation of RNA Binding Proteins	0.2526	10.31	24.12
97	G1 Phase	0.2526	10.31	24.12
98	Cyclin D Associated Events in G1	0.2526	10.31	24.12
99	RNA Polymerase I Transcription Initiation	0.255	10.09	23.4
100	Retrograde Transport at the Trans-Golgi-Network	0.255	9.88	22.72

## Sheet: Supplementary Materials 10
Table S10: Drug-Response Signature Enrichment Analysis in Sialylation-High CRC
Drug	Drug response term	Adjusted P value	Odds ratio	Library
Ginsenoside	Ginsenoside Rh1 CTD 00003920	3.596e-06	64.49	DSigDB
	Ginsenoside Rg3 CTD 00003265	0.003148	23.03	DSigDB
	Ginsenoside-Rd Down	4.4e-10	7.52	LINCS L1000
	Ginsenoside Down	4.614e-06	5.15	LINCS L1000
Neu5Ac	alpha-Neu5Ac BOSS	3.536e-06	16.04	DSigDB
Oseltamivir	oseltamivir BOSS	0.3562	3.46	DSigDB
	Oseltamivir-Phosphate Down	2.476e-54	30.86	LINCS L1000
Zanamivir	Not enriched	Not enriched	Not enriched	Not enriched
Lithocholic acid	LITHOCHOLIC ACID CTD 00006221	1.055e-06	9.23	DSigDB
	lithocholic acid HL60 UP	0.028	7.93	DSigDB
Lithium chloride	LITHIUM CHLORIDE BOSS	0.01149	7.51	DSigDB
	LITHIUM BOSS	0.02402	4.48	DSigDB
	LITHIUM CHLORIDE CTD 00007226	0.03439	2.78	DSigDB
	LITHIUM CTD 00006220	0.08629	4.34	DSigDB
	Lithium-Chloride Down	0.00734	2.99	LINCS L1000
Soyasaponin I	Soyasaponin I	0.000137528	72.9902	Calculated
Timosaponin	Timosaponin Down	0.0002475	4	LINCS L1000
Gemtuzumab ozogamicin	GEMTUZUMAB OZOGAMICIN	0.1835	12.7	DGIdb Drug Targets 2024
LINCS L1000 = LINCS L1000 Chem Pert Consensus Signature

[truncated: 1 more sheets: Supplementary Materials 11]
